# Supplementary material for: Adipose Stromal Cell-Derived Cancer-Associated Fibroblasts Promote Pancreatic Adenocarcinoma Progression Through SFRP4 Signaling
Source: Cancers (Basel). 2026 Jan 12;18(2):233. doi: 10.3390/cancers18020233 (PMC12838676; doi:10.3390/cancers18020233)
Supplement: Supplementary file 1 [file cancers-18-00233-s001.zip]

Archive with 1 entries (1 files):
- cancers-4079074-supplementary.pdf
